# Supplementary material for: Safety and Toxicology Profile of TT-6-AmHap Heroin Conjugate Vaccine
Source: Vaccines (Basel). 2025 Jul 26;13(8):792. doi: 10.3390/vaccines13080792 (PMC12390132; doi:10.3390/vaccines13080792)
Supplement: Supplementary file 1 [file vaccines-13-00792-s001.zip]

Archive with 1 entries (1 files):
- vaccines-3755108-supplementary.pdf
